# Supplementary material for: A study on the impact of tourism destination image and local attachment on the revisit intention: The moderating effect of perceived risk
Source: PLoS One. 2024 Jan 5;19(1):e0296524. doi: 10.1371/journal.pone.0296524 (PMC10769066; doi:10.1371/journal.pone.0296524)
Supplement: S1 Data — (XLSX) [file pone.0296524.s002.xlsx]

## Sheet: Sheet1
Gender	Region	Age	Education	Time	Number	Q1	Q2	Q3	Q4	Q5	Q6	Q7	Q8	Q9	Q10	Q11	Q12	Q13	Q14	Q15	Q16	Q17	Q18	Q19	Q20	Q21	Q22	Q23	Q24
1	2	2	4	3	2	3	3	3	3	3	3	4	4	4	4	5	2	3	3	2	5	3	3	4	3	4	2	4	4
2	3	2	2	3	2	4	3	3	4	4	4	4	3	3	3	5	4	4	4	3	5	4	3	3	3	4	4	4	4
2	1	3	3	2	1	4	4	4	4	4	4	4	4	4	4	4	4	4	3	3	5	4	4	4	4	5	5	5	5
1	1	2	1	3	1	5	4	5	5	3	4	2	3	2	2	2	4	4	4	3	3	3	2	2	2	3	5	5	4
2	1	4	3	2	3	4	4	4	4	3	4	4	4	4	4	4	4	4	4	4	5	4	4	4	4	4	2	1	2
1	2	2	3	3	1	4	4	4	4	4	4	4	4	4	4	4	4	4	4	4	5	3	4	4	4	5	2	3	1
2	2	2	3	3	2	4	4	4	4	2	3	4	4	4	4	4	4	3	3	4	3	4	4	4	3	5	2	1	1
2	4	3	1	2	4	4	5	4	4	4	4	5	3	5	5	5	4	4	4	3	4	5	5	5	5	5	2	3	1
1	1	2	2	1	3	4	4	4	4	3	3	4	4	4	4	4	4	4	3	4	4	4	4	4	4	4	2	3	1
2	1	2	1	1	1	4	5	4	4	4	4	4	4	4	4	4	4	4	4	4	4	4	4	4	3	4	2	3	1
1	1	3	2	3	1	5	5	5	4	3	4	4	4	4	5	4	5	3	3	3	3	4	4	5	4	5	2	2	1
2	5	3	1	2	1	4	4	4	3	5	4	4	3	5	4	4	4	3	2	3	3	3	5	4	4	4	2	2	3
2	3	3	3	3	1	3	3	3	3	4	4	5	5	5	4	5	4	4	4	3	4	5	5	4	5	4	3	3	3
1	1	2	2	1	2	3	2	4	4	4	3	3	3	3	5	4	3	3	3	3	3	3	5	5	4	4	2	2	2
1	3	3	2	3	1	4	4	3	4	4	4	4	4	3	2	3	3	5	4	4	4	3	3	3	3	3	2	2	2
2	1	1	1	2	1	5	4	4	5	4	4	3	3	3	4	2	4	4	5	3	4	3	3	4	3	3	3	3	2
2	1	3	2	1	2	2	2	3	4	4	4	1	2	2	2	1	1	1	2	1	1	1	2	2	1	1	2	2	2
2	4	3	1	2	2	5	5	3	5	5	4	5	5	4	4	3	3	3	3	3	3	3	4	3	4	2	4	2	2
1	2	3	2	3	2	3	3	4	4	4	4	4	4	4	4	4	5	5	5	5	5	4	4	3	4	3	4	2	2
2	1	1	1	3	2	3	4	3	4	4	2	1	1	5	4	5	3	4	3	4	4	1	5	4	5	5	3	4	2
2	1	3	2	3	3	3	3	4	4	4	4	2	3	3	3	1	5	5	5	4	5	5	3	3	1	3	2	3	2
1	1	2	1	2	3	5	5	5	3	4	3	4	4	5	4	5	5	3	5	3	3	4	5	4	5	5	3	2	4
2	5	2	2	3	3	4	3	4	3	4	3	4	4	4	4	4	3	3	3	3	3	5	4	4	4	4	1	1	1
1	3	2	1	3	2	3	3	3	3	5	3	4	3	4	3	3	4	4	5	4	4	4	4	3	3	4	1	1	1
1	2	3	2	2	2	5	5	5	4	4	4	4	3	5	5	5	5	4	4	4	4	5	5	5	5	5	1	1	5
2	2	2	2	2	3	3	2	4	5	4	4	2	4	2	2	2	2	2	2	1	2	2	2	2	2	3	1	2	3
2	3	2	1	3	2	3	3	3	4	4	3	4	4	3	3	3	3	3	4	3	4	4	4	3	3	4	2	3	2
2	2	1	2	1	2	3	4	3	3	3	3	3	3	3	2	2	2	2	2	2	3	2	4	2	2	4	3	2	3
2	3	2	1	2	2	4	4	4	3	5	3	5	3	4	3	4	3	3	4	3	3	3	3	4	4	3	3	2	3
1	3	1	1	3	3	5	4	4	4	5	3	3	3	4	3	4	5	4	4	4	4	3	4	3	4	4	5	5	5
2	3	2	1	2	3	3	3	3	3	3	3	2	3	3	3	3	3	3	3	3	3	2	3	4	3	4	2	3	3
1	1	3	2	2	3	5	5	5	4	3	4	4	4	3	3	2	4	3	4	3	4	4	4	3	2	3	3	4	4
2	2	2	1	2	2	5	5	5	4	3	4	4	4	4	4	4	4	4	4	4	3	4	4	4	4	4	5	5	4
1	2	1	4	1	1	3	4	4	4	4	3	3	3	4	4	1	1	3	3	3	2	5	4	4	1	1	4	5	4
2	1	3	2	2	1	4	4	4	3	3	3	4	3	4	4	5	4	4	4	4	4	4	4	4	4	4	2	1	3
1	2	2	1	1	1	3	3	3	4	5	3	4	4	4	4	5	3	3	4	3	3	4	4	4	3	4	4	4	5
1	1	1	4	2	2	4	4	4	4	4	4	4	3	4	4	4	4	3	4	4	4	5	4	4	4	4	2	3	4
2	5	3	2	2	2	4	4	4	4	3	4	3	3	3	3	2	3	3	3	4	3	3	3	3	2	4	3	5	2
2	1	1	1	2	1	3	4	4	3	4	4	3	4	3	3	3	4	4	4	4	3	4	3	3	3	4	1	2	4
1	2	2	4	2	2	4	4	4	4	4	3	4	4	5	4	5	2	2	3	2	3	4	5	3	3	4	3	5	5
2	3	2	2	1	2	4	5	4	4	5	4	1	1	3	2	2	2	3	3	3	2	1	3	2	2	5	4	5	4
1	2	2	4	3	2	4	4	4	4	4	3	4	4	4	4	4	3	3	4	4	4	4	4	4	3	4	2	5	5
2	1	1	1	2	1	3	3	3	3	4	3	2	2	2	2	2	3	3	3	3	3	2	2	2	2	3	3	2	1
2	3	3	2	2	1	4	4	4	4	4	4	4	4	4	3	4	4	4	4	4	4	4	4	3	4	3	3	3	3
1	4	2	4	2	1	5	5	5	5	4	5	4	4	5	4	4	4	5	5	5	5	4	5	4	4	5	3	3	3
1	3	2	2	3	2	3	3	3	3	4	3	3	3	3	3	3	3	3	3	3	4	3	3	3	3	3	2	2	3
1	5	1	2	2	3	3	3	4	5	4	5	5	5	5	5	5	4	4	5	4	5	5	5	5	5	5	2	1	2
2	2	3	2	2	3	5	5	5	5	4	5	2	3	4	2	2	3	3	3	4	3	2	4	2	2	5	2	3	2
1	4	2	1	2	3	5	4	5	5	3	5	2	3	4	2	2	3	3	3	3	3	2	4	2	2	5	2	2	1
2	3	2	2	2	1	3	3	3	3	3	2	4	4	3	3	2	3	4	4	4	2	4	3	3	2	3	1	4	1
1	1	2	2	3	2	4	3	4	4	4	3	4	4	3	3	3	3	3	3	4	4	5	3	3	3	4	2	1	1
2	1	1	2	2	2	4	3	4	4	4	3	2	2	3	2	3	4	3	4	3	3	2	3	2	3	5	2	1	2
1	2	1	1	1	2	4	4	4	4	5	3	4	4	4	4	4	4	4	3	4	4	4	4	4	4	4	2	2	2
2	3	3	1	1	2	3	3	4	3	4	3	2	2	4	3	4	3	4	4	4	3	3	4	3	4	4	1	1	1
1	4	1	2	2	3	4	4	3	3	5	3	5	5	3	5	5	5	5	5	5	5	5	3	5	5	5	1	4	1
2	2	3	1	2	4	4	4	4	4	4	4	4	4	4	4	3	3	3	4	3	4	5	4	4	3	4	1	4	1
2	1	1	2	2	1	5	5	5	4	4	3	3	3	2	2	3	2	2	3	2	3	4	2	2	3	2	3	1	1
1	2	3	1	1	1	3	3	3	3	4	3	2	2	3	3	3	2	4	2	4	2	2	3	3	3	3	1	2	1
1	1	1	2	1	1	3	2	3	3	3	3	4	4	2	2	2	2	2	2	2	3	4	2	2	2	4	1	2	1
2	2	1	2	1	2	4	4	4	4	3	4	3	3	3	3	3	2	2	3	2	3	3	3	3	3	3	2	2	2
2	4	3	2	1	3	3	3	3	3	3	3	3	3	4	2	2	3	3	3	3	3	3	4	2	2	4	1	2	1
1	1	1	1	3	4	3	4	3	3	4	3	3	3	3	3	3	4	2	3	2	3	3	3	3	3	3	1	2	1
1	2	3	2	1	2	5	3	5	3	4	5	5	5	5	5	5	4	4	5	4	5	5	5	5	5	5	1	2	1
2	2	2	1	1	1	4	4	4	4	4	4	3	3	3	3	3	4	4	3	4	3	3	3	3	3	4	3	4	5
1	4	1	2	1	1	2	3	1	3	3	3	4	4	5	3	3	4	3	3	3	3	4	5	3	3	4	3	4	5
2	1	2	1	2	1	3	3	3	3	4	3	3	3	3	3	3	3	3	4	3	3	3	3	3	3	4	4	2	3
1	1	1	1	3	2	3	3	3	4	3	4	4	4	4	2	3	3	3	4	3	3	4	4	2	3	3	4	2	3
2	2	3	2	1	3	4	4	4	4	3	4	2	2	3	3	3	2	2	4	2	2	2	3	3	3	3	4	3	3
2	3	1	4	3	2	4	4	3	3	3	4	4	4	4	4	5	4	4	4	4	4	4	4	4	5	4	4	2	3
1	4	1	4	2	3	3	2	4	4	4	3	3	3	2	3	2	3	3	2	3	3	3	2	3	2	2	4	4	4
2	5	1	2	3	1	5	4	5	4	4	3	1	4	2	1	1	2	3	4	3	2	1	2	1	1	3	4	4	2
1	1	1	4	3	2	3	3	3	3	4	4	3	2	2	2	3	3	3	3	3	3	3	2	2	3	3	4	4	2
2	2	2	2	2	2	3	3	3	3	3	3	3	4	3	3	3	3	3	3	3	3	3	3	3	3	4	4	4	2
1	1	3	4	1	2	5	5	5	4	5	5	2	4	2	2	1	2	3	2	3	2	2	2	2	1	2	4	4	2
2	1	2	2	1	2	4	4	4	4	4	4	3	4	3	3	3	4	4	3	4	2	3	3	3	3	3	4	4	2
2	1	4	1	3	3	4	4	4	4	4	5	3	4	2	2	4	2	4	3	4	3	3	2	2	4	3	4	4	2
2	2	3	1	3	4	3	3	3	4	3	4	2	3	1	1	1	2	1	2	1	2	2	1	1	1	2	3	2	2
2	2	2	4	2	1	3	3	4	4	4	4	4	4	3	3	3	4	4	4	4	4	4	3	3	3	3	3	2	2
1	1	1	2	3	1	3	3	4	4	3	3	4	4	3	4	3	2	3	4	3	4	4	3	4	3	4	3	2	4
2	4	2	4	2	2	4	5	4	4	5	3	3	4	3	3	4	3	4	3	4	3	3	3	3	4	3	1	4	5
2	3	3	2	3	2	5	5	5	5	4	4	4	3	5	5	5	3	4	4	3	4	4	5	5	5	5	5	5	5
1	3	3	4	3	3	4	4	5	4	4	4	3	4	4	4	3	3	4	3	3	4	3	4	4	3	4	5	4	5
2	1	1	1	3	2	4	4	5	4	4	5	4	2	5	4	3	4	5	4	5	4	4	5	4	3	5	3	3	1
1	2	2	4	2	2	3	3	3	4	4	4	3	5	3	3	3	3	3	3	3	3	3	3	3	3	4	5	3	5
2	1	2	2	1	1	4	4	4	4	4	4	5	3	5	4	3	3	4	5	3	5	5	5	4	3	5	2	5	2
1	3	2	4	2	2	5	5	4	3	5	3	3	1	3	3	3	3	3	2	3	4	3	3	3	3	3	3	3	3
2	1	3	1	1	1	3	3	3	4	4	4	3	3	5	3	3	3	3	3	3	3	3	3	3	3	4	1	1	1
2	2	3	4	2	2	3	1	4	4	4	2	3	4	4	3	4	3	5	4	3	3	3	4	3	4	5	5	5	2
1	1	1	2	3	3	4	4	4	4	4	4	3	3	4	4	4	3	3	4	3	3	3	4	4	4	4	4	4	4
2	2	2	4	2	3	3	1	3	4	4	3	4	4	4	4	4	3	3	3	3	4	4	4	4	4	3	5	4	2
1	2	2	3	2	4	3	3	3	3	4	3	3	3	4	3	3	3	3	3	3	3	3	4	3	3	4	5	3	3
1	1	1	3	2	1	5	5	5	3	5	3	3	3	3	4	5	3	3	4	3	4	4	3	4	5	3	3	3	4
2	1	2	3	1	2	3	3	4	3	4	3	3	4	3	3	3	3	3	3	3	3	3	5	3	3	3	5	3	4
1	1	2	3	1	2	3	3	3	3	4	3	2	4	3	3	3	2	2	2	2	2	2	3	3	3	3	5	3	4
1	5	2	3	2	4	3	2	3	4	4	4	2	1	1	1	1	2	2	2	2	2	2	1	1	1	2	2	4	1
2	1	1	2	3	2	4	4	4	4	4	4	4	1	4	4	4	4	4	4	4	4	4	4	4	4	4	5	5	3
1	4	3	3	2	2	3	3	3	3	3	3	4	2	4	3	3	3	3	3	3	3	4	4	3	3	4	3	4	3
1	2	3	2	3	1	3	3	4	4	5	3	3	3	3	3	3	4	4	4	4	3	3	3	3	3	3	5	5	5
2	4	3	3	2	1	4	4	4	4	5	4	3	3	4	4	4	4	3	3	3	4	3	4	4	4	4	5	5	5
1	3	3	3	1	1	3	3	4	3	4	3	2	2	3	3	2	2	2	2	2	3	2	3	3	2	4	3	5	3
2	2	2	3	1	2	5	5	5	4	4	4	4	1	4	4	3	4	3	3	3	4	4	4	4	3	3	3	3	2
1	3	3	1	3	3	3	3	3	2	4	2	4	3	3	2	3	2	4	3	4	4	4	3	2	3	4	5	4	5
2	2	2	2	1	2	5	2	5	4	5	3	1	3	1	1	1	1	3	1	3	1	1	1	1	1	1	2	4	2
1	5	3	4	3	3	3	3	3	3	4	2	1	3	2	1	1	1	1	1	1	1	1	2	1	1	1	4	3	4
2	4	3	2	2	1	3	2	3	3	4	3	4	3	3	3	3	4	4	4	4	3	4	3	3	3	3	3	3	5
1	3	2	4	3	3	4	4	4	4	4	4	4	4	4	4	2	3	3	2	3	3	4	4	4	2	4	5	3	3
2	4	3	1	2	2	4	4	3	3	4	4	3	3	2	3	4	4	3	4	3	4	3	2	3	4	2	5	3	3
1	1	4	1	2	2	4	4	4	4	4	4	4	4	4	3	2	3	4	4	4	4	4	4	3	2	4	5	5	2
1	3	2	4	2	3	5	5	5	5	4	5	4	4	4	4	4	3	3	3	3	4	4	4	4	4	4	5	4	3
2	2	3	2	2	3	4	4	3	3	4	3	3	4	3	3	3	3	4	4	4	3	3	3	3	3	3	4	4	5
1	3	2	1	3	4	3	3	3	3	3	3	3	2	3	3	3	3	3	3	3	3	3	3	3	3	3	3	3	3
2	3	3	3	3	1	4	4	4	4	3	3	3	5	4	4	4	3	3	3	3	3	3	4	4	4	4	4	4	4
2	2	2	4	2	2	4	4	3	3	4	3	4	3	5	4	4	4	4	4	4	4	4	5	4	4	5	1	1	1
1	1	3	1	2	1	4	4	4	3	4	4	3	4	3	2	1	3	3	3	3	3	3	3	2	1	3	5	4	5
2	2	3	3	1	2	4	3	4	4	5	4	4	2	4	4	4	4	4	4	4	4	4	4	4	4	4	2	3	4
1	3	2	1	2	3	4	4	4	4	4	5	2	5	3	3	2	3	1	3	1	1	2	3	3	2	4	4	4	4
2	5	3	3	3	2	4	2	5	5	5	4	4	4	4	4	2	3	4	4	4	4	4	4	4	2	5	5	5	5
2	2	3	2	2	2	5	5	5	5	3	5	3	5	3	2	2	2	4	4	4	3	3	3	2	2	2	5	4	4
1	3	2	3	3	2	3	3	4	3	3	4	4	4	4	4	4	3	4	3	4	3	4	4	4	4	3	1	2	2
2	1	3	1	2	2	4	4	4	3	5	3	3	4	3	4	2	3	3	3	3	3	3	3	4	2	3	2	3	1
1	4	3	2	1	1	3	3	3	3	4	3	4	4	4	4	4	4	3	4	3	4	4	4	4	4	4	2	4	1
2	4	2	2	1	1	4	4	4	4	3	4	4	4	4	4	4	4	4	4	4	4	4	4	4	4	4	2	3	1
1	1	3	1	2	1	4	4	3	2	5	2	3	3	3	3	2	3	3	3	3	3	3	3	3	2	4	2	4	1
2	4	3	3	2	2	4	4	4	4	4	4	4	5	3	4	3	4	4	4	4	4	4	3	4	3	4	2	2	2
1	2	2	2	2	1	4	4	4	4	4	4	4	4	4	4	4	4	4	4	4	4	4	4	4	4	4	2	3	1
1	3	3	3	3	1	4	4	4	4	4	4	4	4	4	4	2	4	2	3	2	4	4	4	4	2	4	2	2	3
2	2	2	3	2	2	4	3	4	5	4	4	4	5	5	3	5	3	3	3	3	4	4	5	3	5	5	3	3	3
1	4	3	2	2	2	4	4	5	4	4	3	4	2	5	4	4	5	4	5	4	5	4	5	4	4	5	2	2	3
1	3	2	3	3	2	4	3	3	4	5	4	3	3	3	2	2	3	2	2	2	4	3	3	2	2	3	2	2	2
2	4	3	4	2	4	3	3	4	3	4	3	5	2	5	5	5	4	4	4	4	4	5	5	5	5	5	3	4	2
1	4	1	1	3	1	5	5	5	3	4	5	5	4	3	3	2	1	1	5	1	5	5	3	3	2	5	2	5	2
1	5	2	3	2	1	4	4	4	4	5	2	1	3	1	1	1	2	2	2	2	2	1	1	1	1	1	2	5	4
2	5	3	3	3	2	4	4	4	4	4	4	2	3	4	3	3	2	2	2	2	2	2	4	3	3	4	4	5	3
1	2	1	1	2	2	4	4	4	4	4	4	4	3	4	4	4	3	3	4	3	4	4	4	4	4	4	5	4	4
1	3	4	3	3	2	3	3	3	3	3	3	3	5	3	3	3	3	3	3	3	3	3	3	3	3	3	4	5	5
1	2	1	4	2	2	4	3	4	4	4	4	4	4	4	4	4	3	3	3	3	4	4	4	4	4	4	1	3	1
1	3	2	3	3	3	4	4	3	3	3	2	2	5	3	3	3	2	3	2	3	2	2	3	3	3	3	1	2	1
2	3	2	3	2	3	4	4	4	4	5	4	3	4	4	3	4	4	3	3	3	3	3	4	3	4	4	3	2	1
1	2	3	1	2	4	4	2	4	4	4	3	3	4	3	4	4	4	4	4	4	4	3	3	4	4	3	2	2	2
2	2	1	3	2	1	5	5	5	4	4	1	4	4	4	4	2	4	3	5	3	4	4	4	4	2	5	2	3	2
1	2	3	2	1	1	4	4	4	4	4	4	1	3	3	1	1	2	2	3	2	3	1	3	1	1	3	1	3	3
2	4	2	3	2	2	4	4	4	4	4	1	1	3	1	1	1	1	5	1	5	5	1	1	1	1	1	3	4	2
1	1	1	1	2	2	3	3	3	3	4	3	3	4	3	2	3	1	2	2	2	3	3	3	2	3	5	3	4	4
1	1	3	3	2	1	4	4	4	4	5	3	3	3	3	3	4	3	4	5	4	3	3	3	3	4	4	1	2	3
1	3	3	1	1	1	4	4	4	4	4	3	3	5	3	3	3	3	3	3	3	3	3	3	3	3	3	5	2	3
1	4	1	3	1	2	4	4	4	4	5	4	5	2	4	3	4	3	3	3	3	5	5	4	3	4	4	1	3	3
2	1	4	1	2	3	5	5	4	3	4	3	4	2	2	2	2	3	4	4	4	3	4	2	2	2	3	1	3	4
2	3	3	3	2	3	3	3	4	4	4	3	3	3	3	4	3	3	3	3	3	4	3	3	4	3	4	4	4	4
1	3	2	2	3	1	4	4	4	4	4	4	4	3	5	5	5	4	4	3	4	3	4	5	5	5	4	5	3	2
2	2	2	2	2	1	4	4	4	3	4	3	3	3	3	4	2	3	3	3	3	3	3	3	4	2	4	4	3	3
1	3	3	3	3	2	3	3	3	3	4	2	1	4	1	1	1	1	1	1	1	1	1	1	1	1	1	4	3	3
2	3	2	3	3	3	4	3	5	5	5	3	1	3	3	2	1	4	3	3	3	3	1	3	2	1	4	4	5	3
1	3	3	3	3	3	5	5	5	4	4	4	2	4	3	3	2	3	3	3	3	3	2	3	3	2	4	5	5	4
2	3	1	1	2	3	3	4	4	3	3	3	2	4	2	2	3	2	2	3	2	3	2	2	2	3	3	2	4	4
2	3	2	1	2	3	4	4	4	2	4	3	2	3	3	3	2	3	2	2	2	3	2	3	3	2	2	3	2	4
2	3	2	3	3	3	4	4	3	3	3	2	3	3	3	3	2	2	3	3	3	4	3	3	3	2	2	5	5	5
1	3	2	3	3	1	4	4	4	4	5	4	3	2	3	4	2	3	3	3	3	3	3	3	4	2	4	5	5	3
1	1	2	1	2	2	4	4	4	4	5	3	1	3	4	3	1	3	3	3	3	3	1	4	3	1	4	4	2	4
2	2	1	3	2	2	4	4	4	4	4	3	3	3	4	3	4	3	3	3	3	4	3	4	3	4	5	3	3	3
1	2	4	3	2	2	3	3	3	3	4	3	2	3	3	3	3	3	3	4	3	2	2	3	3	3	4	3	1	4
1	3	3	3	2	1	4	4	4	4	4	4	4	5	4	5	5	4	4	4	4	4	4	4	5	5	4	4	3	2
2	3	3	2	2	1	4	4	4	4	5	4	4	3	4	4	4	4	4	4	4	4	4	4	4	4	4	2	5	3
1	4	1	3	1	2	4	4	3	3	4	3	3	3	4	3	2	4	3	3	3	2	3	4	3	2	4	5	4	5
2	3	3	2	2	2	4	4	3	3	4	3	3	3	3	3	3	3	2	2	2	3	3	3	3	3	2	5	4	5
2	3	2	2	1	3	4	4	4	4	5	4	4	2	4	4	4	4	4	4	4	4	4	4	4	4	4	3	3	5
1	3	3	1	1	3	3	3	4	3	5	3	2	4	3	2	2	3	3	2	3	3	2	3	2	2	2	3	3	5
2	3	1	3	2	3	5	5	5	5	4	5	3	4	3	3	2	1	1	1	1	4	3	3	3	2	4	3	3	2
2	3	3	2	1	2	5	4	5	4	3	5	4	3	4	4	5	3	2	2	2	3	4	4	4	5	5	5	4	4
1	2	1	3	1	2	4	4	4	4	4	3	3	1	4	3	3	3	3	3	3	3	3	4	3	3	3	2	1	4
1	3	2	2	2	2	4	2	4	4	4	4	3	2	4	4	3	4	3	3	3	3	3	4	4	3	4	2	2	2
1	2	3	3	2	2	4	4	4	4	4	4	4	3	4	4	4	4	4	4	4	4	4	4	4	4	4	4	3	3
2	5	2	2	2	3	4	4	4	4	4	3	3	2	2	4	4	5	5	5	5	5	3	2	4	4	4	4	4	4
2	3	2	3	3	3	4	4	4	5	3	4	2	3	2	3	2	4	4	4	4	4	2	2	3	2	2	5	5	5
1	2	2	3	2	2	4	4	4	4	3	4	4	2	4	4	3	4	4	4	4	4	4	4	4	3	4	5	5	5
1	2	2	2	3	2	4	4	4	4	4	3	4	1	4	3	4	3	4	4	4	3	4	4	3	4	5	4	2	4
1	2	3	2	2	1	4	4	4	4	2	4	4	3	4	3	3	4	4	4	4	3	4	4	3	3	3	4	2	4
1	2	2	3	2	1	4	4	4	4	4	4	1	4	3	3	1	3	3	3	3	3	1	3	3	1	4	2	4	3
2	2	3	3	2	1	3	3	2	4	3	3	2	5	2	4	3	3	3	4	3	2	2	2	4	3	3	4	2	5
1	2	1	2	2	2	5	5	5	5	3	4	5	4	4	4	4	3	4	3	4	5	5	4	4	4	4	5	5	5
2	4	1	3	2	2	3	3	4	4	2	3	4	1	3	3	3	3	4	5	4	5	4	3	3	3	4	2	5	3
1	3	2	2	3	2	5	5	5	4	3	5	5	3	5	2	3	5	5	5	5	5	5	5	2	3	5	3	3	3
2	3	2	2	3	3	4	4	5	4	4	4	5	4	3	3	3	4	4	5	4	5	5	3	3	3	3	1	1	1
1	2	4	2	2	3	4	3	4	3	4	3	3	3	2	2	1	4	4	3	4	4	3	2	2	1	2	5	5	2
1	4	3	1	1	2	5	4	5	5	4	4	3	3	5	3	3	4	4	4	4	3	3	5	3	3	5	4	4	4
2	2	2	3	1	1	5	5	5	5	3	4	4	3	5	5	5	5	5	4	5	4	4	5	5	5	5	5	4	2
1	1	4	2	2	1	4	4	4	3	5	3	3	1	4	4	2	3	3	3	3	3	3	4	4	2	4	5	3	3
2	4	3	3	2	2	3	3	3	3	5	3	3	3	4	3	3	3	3	3	3	3	3	4	3	3	3	3	2	4
1	2	2	2	2	2	3	3	3	3	3	3	3	5	3	3	3	3	3	3	3	3	3	3	3	3	3	5	4	4
2	4	2	1	1	3	3	3	3	3	4	2	4	3	3	3	2	4	3	3	3	3	4	3	3	2	4	5	3	4
1	2	1	2	1	3	4	4	4	4	4	4	5	3	5	2	4	4	4	5	3	4	5	5	2	4	5	2	4	1
2	4	3	3	1	1	5	5	5	5	3	5	5	3	5	5	5	5	5	5	4	5	5	5	5	5	5	5	4	3
1	2	1	2	2	2	4	4	4	3	5	4	5	2	5	4	5	5	5	4	5	4	5	5	4	5	5	3	4	3
1	1	3	3	2	1	4	4	4	4	4	3	4	3	4	4	4	3	3	3	2	3	4	4	4	4	3	5	5	4
2	2	1	2	2	1	5	5	5	4	4	4	4	4	4	3	4	3	3	4	3	4	4	4	3	4	4	5	5	5
1	3	3	2	2	2	4	4	4	3	4	4	5	5	3	1	1	5	5	5	3	5	5	3	1	1	1	3	3	3
2	2	1	2	2	2	5	5	5	4	4	4	4	4	4	4	3	5	5	4	4	3	4	4	4	3	4	3	1	2
2	3	2	3	2	3	5	5	5	4	5	4	4	4	4	4	2	5	5	5	3	4	4	4	4	2	4	5	5	5
1	3	2	2	2	3	4	3	4	3	5	3	2	1	4	3	2	3	4	4	5	4	2	4	3	2	4	2	1	2
2	2	3	2	2	3	1	2	2	3	3	3	3	2	4	4	3	3	4	4	5	4	3	4	4	3	4	4	4	5
1	2	4	2	2	4	3	3	3	4	4	3	3	2	3	2	3	3	3	4	3	4	3	3	4	3	3	3	3	3
2	3	2	3	3	2	4	4	4	4	4	3	1	2	4	3	1	4	4	4	3	5	4	4	4	5	5	4	5	4
2	2	2	2	1	3	4	2	4	4	3	3	3	3	4	3	4	4	4	4	3	5	4	3	3	3	4	1	1	1
1	3	4	3	3	3	2	3	3	3	4	3	2	3	3	3	3	4	4	4	3	5	4	4	4	4	5	5	5	5
2	4	3	3	2	4	4	4	4	4	4	4	4	1	4	5	5	4	4	4	4	4	2	2	2	2	3	2	3	4
1	3	3	1	3	4	3	4	4	4	3	4	4	4	4	4	4	4	4	4	4	5	4	4	4	4	5	4	4	4
1	3	1	3	2	1	4	4	3	3	3	3	3	3	4	3	2	4	4	4	4	4	4	4	4	4	5	5	4	5
2	2	3	3	2	1	5	5	3	3	4	3	4	5	3	4	3	4	3	3	3	3	4	4	4	4	5	5	5	4
1	3	2	2	2	1	4	4	4	4	4	4	4	4	4	4	4	5	4	4	3	4	5	5	5	5	5	2	1	2
1	2	2	3	2	1	3	4	4	3	5	3	2	3	3	2	2	4	4	3	4	5	4	4	4	4	4	2	4	1
2	4	3	3	2	1	4	3	5	5	5	5	3	3	3	3	2	4	4	4	4	4	4	4	4	4	4	2	3	1
2	3	2	1	3	2	5	5	5	4	4	5	4	5	4	4	5	4	3	3	3	5	4	4	5	4	5	2	4	1
1	3	3	3	2	2	1	1	4	4	4	3	3	2	4	3	3	4	3	2	3	3	4	5	4	4	4	2	3	2
2	3	1	3	2	2	4	3	4	4	4	4	3	3	4	4	3	4	4	4	3	3	5	5	4	5	4	2	4	1
2	4	2	3	2	3	5	5	4	4	4	4	4	3	4	4	4	3	3	3	3	3	3	5	5	4	4	2	3	1
1	2	3	3	2	2	4	2	4	4	4	3	3	3	2	4	4	3	4	4	4	4	4	3	3	3	3	2	2	2
1	2	1	2	2	4	4	5	4	5	4	4	2	2	2	3	2	4	4	4	3	4	3	3	4	2	3	3	3	3
2	3	3	3	3	1	4	2	4	4	4	4	4	4	4	4	3	1	1	2	1	1	2	2	2	1	1	2	2	2
1	3	2	2	2	1	4	4	4	4	4	3	4	2	4	3	4	3	3	3	3	3	5	4	4	3	4	2	2	2
2	3	2	1	2	2	4	4	4	4	4	4	4	5	4	3	3	5	5	4	5	5	5	4	4	4	4	3	2	3
1	3	2	1	2	2	4	2	4	4	2	4	1	4	3	3	1	3	4	3	4	4	1	5	4	5	5	2	2	2
2	2	4	2	2	2	3	3	2	4	5	3	2	2	2	4	3	5	5	4	4	4	4	3	3	1	3	4	2	3
1	3	2	1	2	3	5	5	5	5	4	4	5	2	4	4	4	5	3	4	3	4	5	5	4	5	5	4	2	2
2	4	3	1	1	3	3	3	4	4	5	3	4	2	3	3	3	3	3	3	3	3	4	4	4	4	4	3	4	2
1	2	2	3	3	2	5	2	5	4	5	5	5	3	5	2	3	4	4	4	4	4	4	4	3	3	4	2	3	2
1	4	1	3	2	1	4	4	5	4	4	4	5	2	3	3	3	5	4	4	4	4	4	5	5	5	5	3	2	4
2	3	2	2	1	1	4	4	4	3	5	2	3	4	2	2	1	2	2	2	3	3	2	2	2	2	2	1	2	1
1	2	2	1	3	3	5	3	5	5	5	4	3	5	5	3	3	3	3	4	5	5	4	3	3	3	4	1	1	1
2	3	4	1	1	2	5	4	5	5	4	4	4	3	5	5	5	2	2	2	2	3	3	3	2	2	4	1	3	5
2	2	2	3	3	3	4	4	4	3	3	3	5	3	4	4	2	3	3	3	3	3	3	3	3	4	3	1	2	3
1	4	4	1	1	4	3	3	3	3	3	3	3	3	4	3	3	5	4	5	5	4	3	4	3	4	4	2	3	2
2	4	2	3	1	1	3	3	3	3	3	3	3	2	3	3	3	3	3	3	3	3	2	3	3	3	4	3	2	3
1	5	3	3	2	2	3	3	3	4	3	2	4	3	3	3	2	4	3	3	3	4	4	3	3	2	3	3	2	3
2	4	1	3	1	1	4	4	3	3	4	4	5	4	4	2	4	4	4	5	5	3	4	4	4	4	4	5	5	5
1	5	4	1	1	1	3	3	4	5	4	3	1	3	3	3	3	1	3	3	3	1	3	4	4	1	1	2	3	3
1	4	1	3	2	2	4	4	4	4	4	4	4	1	4	3	4	4	4	4	4	3	4	4	4	4	4	3	4	4
1	1	4	1	1	4	3	4	4	3	3	3	4	2	4	4	5	3	3	3	3	3	4	4	4	4	4	5	4	4
2	4	3	1	1	3	4	4	3	4	4	4	4	3	3	3	5	4	4	4	4	4	4	4	4	4	4	4	4	4
2	2	2	1	1	3	4	4	4	4	5	3	4	2	3	4	4	3	3	3	3	3	4	3	3	2	4	2	3	3
1	4	3	3	1	3	5	3	5	5	4	4	2	4	2	2	2	4	4	4	4	3	3	3	3	3	4	4	3	5
2	1	2	2	1	1	4	4	4	4	4	3	4	2	4	4	4	2	2	3	2	3	4	5	4	5	5	2	4	4
1	4	3	3	2	2	4	3	4	4	4	4	4	1	4	4	4	2	4	3	3	2	1	3	2	2	5	3	5	2
1	3	3	3	2	2	4	3	4	4	4	4	4	3	4	4	4	3	3	3	3	4	4	4	4	4	4	1	3	4
2	2	2	1	1	2	4	4	4	4	4	4	5	4	5	5	5	3	3	3	3	3	2	2	2	2	3	3	4	5
1	4	3	3	2	2	4	4	4	4	3	4	4	3	4	4	4	4	5	4	4	4	4	4	3	4	3	4	5	4
2	3	2	1	1	2	4	4	3	4	5	4	4	5	4	4	4	4	5	5	5	4	4	5	4	4	5	2	3	5
2	2	3	3	3	3	5	5	5	4	4	4	4	5	4	5	4	3	3	3	3	4	3	3	3	3	3	3	1	2
1	4	2	2	1	2	4	4	4	3	3	4	4	4	5	4	4	4	5	5	4	5	5	5	5	5	5	3	3	3
2	2	2	1	2	2	3	3	3	3	4	4	5	3	5	4	5	3	3	3	3	3	2	4	2	2	5	3	2	3
2	4	2	1	1	1	2	3	4	4	3	3	3	4	3	5	4	3	3	5	3	3	2	4	2	2	5	2	2	3
2	3	4	1	1	1	4	4	3	4	4	4	4	3	3	2	4	3	4	4	5	2	4	3	3	2	3	2	3	2
2	4	3	3	1	2	5	3	4	5	3	4	3	4	3	4	2	3	3	3	3	4	4	3	3	3	4	2	2	2
1	3	2	1	1	3	2	3	3	4	3	4	1	3	2	2	1	4	4	4	4	3	2	3	2	3	5	2	3	1
2	3	2	1	1	1	5	5	3	5	4	4	4	4	4	4	3	4	4	4	4	4	4	4	4	4	4	1	4	1
2	4	3	3	2	1	3	3	4	4	3	4	4	4	4	4	4	3	4	4	4	3	2	4	3	4	4	2	1	1
1	3	4	1	3	2	3	3	3	4	4	2	1	3	2	4	5	5	5	5	5	5	5	3	5	5	5	2	1	2
2	3	2	3	2	1	3	3	4	4	5	5	2	4	3	3	1	3	3	4	3	4	4	4	4	3	4	2	3	2
2	4	2	2	1	1	5	5	5	3	4	3	4	3	5	4	5	2	2	2	2	3	3	2	2	3	2	1	1	1
1	3	3	3	3	2	4	4	4	3	3	3	4	3	4	4	4	2	4	2	4	2	2	3	3	3	3	1	4	1
2	4	4	3	1	1	3	3	3	3	5	3	4	1	4	3	3	2	2	2	2	3	4	2	2	2	4	1	2	1
2	4	2	2	1	3	5	4	5	4	4	4	4	5	5	5	5	2	2	2	2	3	3	3	3	3	3	3	1	1
1	3	2	1	1	3	3	3	4	4	3	4	2	3	2	2	2	3	3	3	3	3	3	4	2	2	4	1	2	1
1	3	3	1	3	3	3	3	3	4	3	3	4	3	3	3	3	4	2	2	2	3	3	3	3	3	3	1	3	1
2	3	4	2	1	1	3	4	3	3	4	3	3	5	3	2	2	4	4	5	4	5	5	5	5	5	5	1	2	1
2	2	4	3	3	1	4	4	4	4	4	3	3	2	3	4	4	4	4	3	4	4	3	3	3	3	4	1	2	1
2	5	3	3	1	2	2	2	4	3	4	3	3	2	4	3	4	4	3	3	3	3	4	5	3	3	4	1	2	1
2	3	1	4	3	1	4	4	4	3	2	3	3	3	4	3	2	3	3	4	3	3	3	3	3	3	4	1	3	1
2	4	3	2	2	2	1	4	2	3	3	3	3	3	4	4	3	3	3	4	3	4	4	4	2	3	3	3	3	5
2	2	2	3	1	3	3	3	3	4	4	4	3	2	3	2	3	2	2	4	2	2	2	3	3	3	3	3	4	3
2	5	2	1	1	3	4	4	4	4	4	3	1	4	4	3	1	4	4	3	4	4	4	4	4	5	4	2	2	2
2	4	2	1	3	1	4	4	4	4	3	3	3	3	4	3	4	3	3	2	3	3	3	2	3	2	2	2	1	2
1	4	3	1	2	1	2	2	3	3	4	3	2	5	3	3	3	2	3	3	3	3	1	2	1	4	3	3	3	4
2	3	4	1	3	1	4	4	4	5	4	4	4	4	4	5	5	3	3	3	3	3	3	2	2	4	3	3	2	4
1	4	2	3	1	2	3	3	4	4	3	4	4	2	4	4	4	3	3	3	3	3	3	3	3	3	4	3	3	3
2	4	3	2	1	2	4	4	3	4	3	4	3	3	4	3	2	2	3	2	3	2	2	2	2	4	2	5	5	3
2	3	2	2	3	2	5	4	3	3	4	3	4	2	3	4	3	4	4	3	5	2	3	3	3	3	3	4	4	2
1	4	3	1	1	3	4	5	4	4	4	4	4	3	4	4	4	2	4	5	5	3	3	2	2	4	3	4	5	2
2	4	2	1	2	1	3	3	4	3	5	3	3	2	3	2	2	2	1	2	1	2	2	1	1	1	2	2	2	4
1	5	4	2	3	2	4	4	5	5	5	5	3	3	3	3	2	4	4	4	4	4	4	3	3	3	3	3	5	4
2	5	4	3	2	2	5	5	5	4	4	5	4	5	4	4	5	2	3	5	3	4	4	3	4	3	4	3	4	5
2	2	2	2	1	2	1	1	4	4	4	3	3	3	4	3	3	3	3	3	3	3	3	3	3	4	3	3	4	5
2	4	3	1	1	1	4	4	4	4	4	4	4	3	4	4	3	3	3	4	3	4	4	5	5	5	5	5	4	5
1	2	4	3	2	1	5	5	4	4	4	4	4	3	4	4	4	3	3	3	3	4	3	4	4	3	4	5	4	5
2	3	2	3	3	2	4	4	4	4	4	3	3	2	2	4	4	4	5	3	5	4	4	5	4	3	5	4	3	5
1	3	3	1	2	2	4	3	4	5	4	4	2	3	2	3	3	3	3	3	3	3	3	3	3	3	4	3	3	3
2	2	2	1	1	2	4	2	4	4	4	4	4	4	4	4	3	3	3	5	3	4	5	5	4	3	5	4	3	4
1	4	3	1	2	3	4	4	4	4	4	3	4	3	4	3	4	3	3	2	3	3	3	3	3	3	3	4	3	4
2	2	4	2	2	3	4	4	4	4	4	4	4	1	4	3	3	3	3	3	3	3	3	3	3	3	4	4	3	3
2	4	4	2	1	2	4	4	4	4	2	4	1	1	3	3	1	3	3	2	3	3	3	4	3	4	5	4	3	4
1	5	4	1	2	1	3	3	2	4	5	3	2	3	2	4	3	3	3	4	3	3	3	4	4	4	4	4	3	3
2	4	1	1	1	1	5	5	5	5	4	4	5	2	4	4	4	3	3	3	3	3	4	4	4	4	3	4	3	4
1	3	3	1	2	2	3	3	4	4	5	3	4	3	3	3	3	3	3	3	3	3	3	4	3	3	4	5	4	3
1	4	1	1	1	1	4	4	5	4	5	5	5	2	5	2	4	3	3	4	3	3	3	3	4	5	3	5	5	4
2	3	2	1	2	4	5	5	5	4	4	4	4	1	3	3	3	3	3	3	3	3	3	3	3	3	3	2	2	2
1	4	2	1	1	3	3	3	4	4	3	2	4	3	4	3	2	2	2	2	2	2	2	3	3	3	3	5	2	2
2	3	4	3	1	1	4	4	3	3	4	4	5	4	4	2	4	2	2	2	2	2	2	1	1	4	2	1	2	1
1	3	4	1	2	2	3	3	4	5	4	3	1	2	3	3	3	4	4	4	4	4	4	4	4	4	4	2	2	1
1	3	4	3	2	4	4	5	4	5	4	4	4	5	5	3	4	3	3	3	3	3	4	4	4	3	4	3	3	3
1	2	1	4	2	1	3	2	4	4	3	3	4	4	4	4	5	4	4	4	4	3	3	3	3	3	3	3	4	4
1	3	4	4	3	2	4	4	3	4	4	4	5	4	3	3	4	4	3	3	3	4	4	4	4	4	4	4	5	3
1	4	1	2	1	2	4	4	4	4	5	3	4	3	3	4	4	2	2	2	2	3	2	3	3	2	4	5	5	4
2	3	2	4	1	3	5	5	5	5	4	5	2	5	2	2	2	4	3	3	3	4	4	4	4	3	3	4	5	5
1	3	3	4	1	4	4	4	4	4	4	4	4	3	4	3	4	2	4	3	4	4	4	3	2	3	4	1	2	1
1	3	2	3	1	3	4	4	4	4	4	4	4	3	4	4	4	1	3	1	3	1	1	1	1	1	1	1	4	1
2	5	4	3	2	4	4	4	4	4	4	4	4	3	4	4	4	1	1	1	1	1	1	2	1	1	1	3	2	1
2	4	2	3	1	1	4	4	4	4	4	4	5	4	5	5	5	4	4	4	4	3	4	3	3	3	3	2	3	2
1	4	3	2	1	1	4	4	4	4	3	4	4	5	4	4	4	3	3	2	3	3	4	4	4	2	4	2	3	2
1	3	2	3	2	1	4	5	3	4	5	5	4	2	4	4	5	4	3	4	3	4	3	2	3	4	2	1	3	3
2	4	2	2	1	2	5	5	5	4	4	4	4	3	4	5	4	3	4	4	4	4	4	4	3	2	4	3	4	2
1	5	4	4	1	2	2	3	4	3	3	5	4	3	5	4	4	3	3	3	3	4	4	4	4	4	4	3	3	4
2	3	1	2	1	2	3	3	3	3	4	5	5	1	5	4	5	3	4	4	4	3	3	3	3	3	3	5	3	3
1	1	4	1	2	3	2	3	4	4	3	3	3	4	3	5	4	3	3	3	3	3	3	3	3	3	3	4	3	3
2	3	4	1	1	2	4	4	3	4	4	4	4	3	3	2	4	3	3	3	3	3	3	4	3	3	4	5	5	3
2	4	2	1	2	2	5	5	4	5	3	4	3	5	4	4	2	4	4	4	4	4	4	5	4	4	5	5	5	4
2	3	1	1	2	1	1	1	3	4	5	4	2	4	2	3	1	3	3	3	3	3	3	3	2	1	3	2	4	4
1	4	2	2	2	1	5	5	5	5	4	4	4	3	5	4	4	4	4	4	4	4	4	4	4	4	4	3	2	3
1	3	4	2	1	2	5	5	4	3	3	4	4	3	3	4	4	3	1	3	3	1	2	4	3	4	4	5	5	5
1	3	1	3	2	2	4	4	3	3	3	3	3	5	4	3	2	3	4	3	4	4	4	4	4	2	5	5	4	4
1	5	4	1	1	2	5	5	3	5	4	3	4	2	3	3	3	2	4	4	3	3	3	3	2	2	2	4	2	3
2	4	2	1	1	3	4	4	4	4	4	4	4	2	4	4	4	3	4	3	3	3	4	4	4	4	3	3	3	3
2	1	2	1	1	1	3	5	4	3	5	3	2	5	3	2	2	3	3	3	3	3	3	3	4	2	3	3	1	4
1	4	1	1	1	2	4	5	5	5	5	4	2	4	2	3	2	4	3	4	3	4	4	4	4	4	4	4	3	3
2	5	2	4	2	2	5	5	5	4	4	5	4	3	4	4	5	4	4	4	4	4	4	4	4	4	4	2	5	3
2	5	4	2	1	1	1	1	4	4	4	3	3	4	4	3	3	3	3	3	3	3	3	3	3	2	4	5	4	2
2	1	2	2	2	2	4	4	4	4	4	4	3	5	4	4	3	4	4	4	4	4	4	3	4	3	4	5	4	5
1	5	2	2	2	2	5	5	4	4	4	4	4	2	4	4	4	4	4	4	4	4	4	4	4	4	4	3	3	5
2	4	2	1	2	3	4	4	4	4	4	3	3	3	2	3	4	4	2	3	2	4	4	4	4	2	4	3	3	5
1	3	4	2	2	3	4	4	4	5	4	4	2	3	2	3	2	3	3	3	3	4	4	5	3	5	5	3	2	3
2	5	2	2	2	3	4	4	4	4	4	3	3	5	4	4	3	5	4	5	4	5	4	5	4	4	5	5	5	4
2	2	1	1	3	2	5	5	4	4	4	5	4	4	4	4	4	3	2	2	2	4	3	3	2	2	3	5	4	2
1	2	4	1	2	2	4	4	4	5	4	4	4	3	5	4	5	4	4	4	4	4	5	5	4	5	5	4	4	4
1	2	4	2	2	2	3	3	4	4	4	3	3	4	3	5	4	1	1	5	1	5	5	3	3	4	5	5	4	2
2	2	1	2	2	3	4	4	4	4	3	4	4	5	3	2	4	2	2	2	2	2	1	1	1	4	1	5	3	3
2	5	3	1	2	3	5	5	3	3	4	4	4	2	4	4	2	2	2	2	2	2	2	4	3	3	4	3	3	4
2	4	2	1	3	4	4	4	4	4	4	2	2	3	2	3	1	3	3	4	3	4	4	4	4	4	4	5	3	4
1	2	1	1	3	1	3	3	4	3	2	4	2	4	5	4	4	3	3	3	3	3	3	3	3	4	3	5	3	4
2	2	3	2	3	1	4	4	5	5	3	4	3	3	3	5	4	3	3	3	3	4	4	4	4	4	4	2	5	1
1	1	4	2	3	1	5	4	5	4	3	3	3	4	4	3	2	2	3	2	3	2	2	3	3	4	3	5	5	3
1	5	4	1	3	2	1	1	4	4	4	4	3	5	3	3	2	4	3	3	3	3	3	4	3	4	4	3	4	4
1	1	2	2	3	2	4	4	5	4	4	3	3	5	4	4	4	4	4	4	4	4	3	3	4	4	3	5	4	5
1	3	1	1	3	3	5	4	4	4	3	4	4	3	3	2	2	4	3	5	3	4	4	4	4	4	5	5	4	4
2	2	3	1	3	4	4	4	4	4	5	4	3	4	2	3	4	2	2	3	2	3	1	3	1	1	3	3	1	4
2	1	3	2	3	2	4	4	4	5	4	3	2	3	4	4	3	1	5	1	5	5	1	1	1	1	1	1	2	1
2	5	4	2	3	2	4	3	4	4	5	3	1	3	4	4	4	1	2	2	2	3	3	3	2	3	5	2	2	2
2	5	1	1	2	1	4	4	4	5	4	3	2	3	2	5	5	3	4	5	4	3	3	3	3	4	4	3	3	3
1	2	4	2	1	1	4	3	4	4	4	4	4	5	2	3	2	3	3	3	4	3	3	3	4	3	3	4	5	5
2	2	4	1	2	1	1	1	3	4	4	4	4	4	4	4	4	3	3	3	4	5	5	4	3	4	4	4	5	3
2	2	2	2	2	2	4	3	4	4	5	3	3	3	3	4	4	3	4	4	4	3	4	2	2	2	3	5	4	4
1	4	3	2	2	2	4	4	4	4	4	3	4	5	2	2	2	3	3	3	3	3	3	3	4	3	4	4	5	5
1	4	1	2	2	3	3	3	2	4	5	4	4	3	4	3	4	4	4	3	4	3	4	5	5	5	4	1	2	1
1	5	3	2	3	4	5	5	4	5	3	3	3	3	4	4	4	3	3	3	3	3	3	3	4	3	4	2	2	1
1	2	4	2	3	2	3	3	4	4	4	5	3	3	4	4	4	1	1	1	1	3	3	1	1	1	1	3	2	1
2	3	4	2	3	1	4	4	5	3	4	5	3	4	5	5	4	4	3	3	3	3	1	3	2	3	4	2	4	2
2	1	4	1	3	1	3	3	4	4	3	3	4	5	4	4	4	3	3	3	3	3	2	3	3	2	4	2	3	2
2	2	2	1	3	2	4	2	3	3	3	2	3	2	3	3	5	2	2	3	2	3	2	2	2	3	3	2	3	3
1	1	1	1	3	2	3	3	4	5	4	3	4	3	4	5	4	3	2	2	2	3	2	3	3	3	2	3	2	2
1	5	4	1	3	3	4	4	4	5	3	3	3	3	5	4	4	2	3	3	3	4	3	3	3	2	2	3	3	4
2	2	4	1	2	4	3	3	4	4	5	4	4	1	5	4	5	3	3	3	3	3	3	3	4	3	4	1	2	3
2	5	4	2	2	1	4	3	3	4	3	3	3	4	3	5	4	3	3	3	3	3	1	4	3	1	4	5	5	4
1	4	4	2	1	3	3	3	3	4	3	4	3	3	3	3	4	3	3	3	3	4	3	4	3	3	5	5	5	4
1	4	1	2	1	1	5	3	4	5	4	5	4	5	4	4	2	3	3	4	3	2	3	3	3	3	4	2	5	3
2	4	2	1	2	1	4	4	3	4	3	3	4	4	2	3	2	4	4	3	3	3	4	4	5	5	4	5	4	5
1	5	3	2	2	3	4	3	4	4	5	4	3	3	5	4	3	4	4	4	4	4	4	4	4	3	4	2	3	4
2	1	4	1	2	2	5	4	5	5	4	4	4	1	4	4	4	4	3	3	3	2	3	4	3	2	4	3	5	2
1	2	3	3	3	2	5	5	5	5	4	3	3	2	4	3	4	3	3	2	2	3	3	3	3	3	2	1	2	4
2	3	4	1	3	3	3	4	4	4	4	4	2	3	3	3	3	4	4	4	4	4	4	4	4	4	4	3	4	5
2	5	4	2	2	3	4	4	5	3	3	4	4	3	5	4	5	3	3	2	3	3	2	3	2	2	2	4	5	4
1	2	2	4	3	4	3	4	4	4	5	4	5	2	3	3	2	1	2	2	2	4	3	3	3	2	3	2	4	3
